# Supplementary material for: Genome-wide recruitment profiling of transcription factor Crz1 in response to high pH stress
Source: BMC Genomics. 2016 Aug 20;17:662. doi: 10.1186/s12864-016-3006-6 (PMC4992276; doi:10.1186/s12864-016-3006-6)
Supplement: Additional file 1: Table S1. — Intergenic regions recruiting Crz1 in response to alkaline pH. (XLSX 39 kb) [file 12864_2016_3006_MOESM1_ESM.xlsx]

## Sheet: Hoja1
Table S1. Intergenic regions recruiting Crz1 in response to alkaline pH
ORF	Gene	Fold change *
ORF		1 min	2 min	5 min	20 min	Strength†	T1-MACS	p-val	T2-MACS	p-val	T5-MACS	p-val	T20-MACS	p-val	T1-GEM	T2-GEM	T5-GEM	T20-GEM
YAL060W	BDH1	0.9	2.2	5.8	2.4	S	3.09	8.531e-232	6.43	8.531e-232	7.31	0	4.23	3.50752e-67	0	4.6	0	0
YAL061W	BDH2	3.2	5.1	4	1.8	M	0		6.43	8.531e-232	7.31	0	4.23	3.50752e-67	0	0	0	0
YBL041W/YBL042C	PRE7/FUI1	4.6	4.2	3.2	2.6	W	2.79	1.50314e-07	0		0		0		0	0	0	0
YBR015C/YBR016W	MNN2/YBR016W	4.4	7.1	3.6	3	M	3.52	1.48936e-06	4.29	3.60579e-17	3.31	5.5847e-15	3.05	5.00035e-06	0	0	0	0
YBR056W-A	YBR056W-A	4.6	4.9	3.5	2.7	M	6.67	7.19449e-22	6.23	1.17761e-31	5.21	2.85102e-19	4.33	8.31764e-11	4.6	4	4.4	0
YBR077C/YBR078W	SLM4/ECM33	6.6	5.3	3.8	3.9	W	0		0		0		0		0	0	0	0
YBR082C	TEC1	16.3	18.1	10.7	3.3	S	8.96	6.28058e-42	9.3	2.19786e-95	6.07	3.4435e-33	0		12.4	12.5	8.2	0
YBR085C-A	YBR085C-A	2.2	2.1	4.7	2.6	W	0		0		2.56	2.45471e-15	3.33	3.99025e-09	0	0	0	0
YBR125C	PTC4	1	2	2.9	1.6	W	0		3.08	5.236e-35	4.05	9.03649e-108	3.01	7.21107e-21	0	0	0	0
YBR126C/YBR126W-A	TPS1/YBR126W-A	1.3	2	2.3	1.4	W	2.36	1.11944e-05	3.08	5.236e-35	4.05	9.03649e-108	3.01	7.21107e-21	0	0	0	0
YBR162C/YBR162W-A	TOS1/YSY6	11.5	9	6.8	9.9	M	5.88	2.99226e-11	4.64	5.87489e-08	4.3	2.06538e-06	5.54	6.08135e-09	6.8	5.1	0	0
YBR283C/YBR284W	SSH1/YBR284W	1.5	2.4	5.2	2.5	W	0		0		3.83	1.36458e-06	0		0	0	0	0
YBR296C	PHO89	10.3	20.9	16.8	8.7	S	5.28	9.7051e-09	8.72	2.76694e-43	6.93	4.3451e-161	5.59	6.76083e-47	7.2	12.2	14.7	0
YCL039W	GID7	0.9	3.1	4.8	2.4	M	2.42	2.15278e-15	3.79	2.1727e-135	5.44	4.80839e-282	4.56	9.88553e-95	0	0	0	0
YCL040W	GLK1	2.9	8.4	11.8	7.2	M	2.42	2.15278e-15	3.79	2.1727e-135	5.44	4.80839e-282	4.56	9.88553e-95	0	0	0	0
YCR005C	CIT2	1.4	1.4	3.3	3.8	W	0		0		3.36	5.62341e-32	7.55	0	0	0	0	0
YDL021W	GPM2	1.2	3.5	2.3	1.3	W	6.25	1.15611e-101	6.98	0	3.2	2.56448e-32	2.32	1.65577e-06	0	0	0	0
YDL022W	GPD1	6.9	5.7	1.7	1.6	M	10.51	1.15611e-101	10.24	0	3.2	2.56448e-32	2.32	1.65577e-06	9.5	0	0	0
YDR011W	SNQ2	4.7	3.2	2.2	1.7	M	5.3	6.47143e-28	3.87	4.65586e-41	3.35	9.93116e-09	0		0	0	2.4	0
YDR040C	ENA1	10.7	26.1	27.8	18.5	S	8.36	2.39883e-88	9.68	2.94442e-165	9.28	4.70977e-66	0		32.6	59.7	78.1	15.3
YDR043C/YDR044W	NRG1/HEM13	1.9	3	2.9	1.8	W	6.37	6.9024e-24	6.54	9.22571e-53	6.67	1.01158e-35	6.23	1.15611e-12	4.9	5.1	6.2	3.9
YDR072C/YDR073W	IPT1/SNF11	14.1	8	5.5	3.1	S	11.44	5.49541e-133	8.03	1.01158e-178	6.15	1.11944e-201	0		15.8	7.8	7.5	0
YDR074W	TPS2	1.1	1.6	1.3	0.7	W	14.05	5.49541e-133	8.03	1.01158e-178	6.15	1.11944e-201	3.38	2.99226e-41	0	0	0	0
YDR096W	GIS1	7.8	5.9	4.2	1.8	W	7.88	6.03949e-50	7.62	5.97035e-76	6.41	2.59418e-89	6.49	9.31108e-16	6.3	5.1	0	0
YDR132C	YDR132C	1.3	1.5	1.6	0.5	W	4.51	2.10378e-36	4.22	2.26986e-48	3.89	3.10456e-37	0		0	0	0	0
YDR134C	YDR134C	8.9	5.4	3.7	1.5	M	4.51	2.10378e-36	7.76	7.60326e-14	6.78	3.10456e-37	0		0	0	0	0
YDR213W	UPC2	2.8	3.2	3	2.1	M	4.43	2.66686e-09	5.18	5.236e-12	5.64	3.11172e-14	0		0	2.8	0	0
YDR259C	YAP6	4	6.5	4.3	4.1	W	4.43	1.11173e-12	5.38	4.09261e-19	4.69	2.42103e-08	4.37	0.000539511	0	4.4	4.2	0
YDR276C	PMP3	1.3	3.4	2.7	1.2	W	2.48	3.79315e-11	2.79	3.67282e-63	3.13	1.03992e-69	2.87	0.000229087	0	0	0	0
YDR341C	YDR341C	0.8	4.6	7	1.2	S	4.52	1.05439e-73	4.16	7.29458e-215	6.78	0	0		0	4.8	0	0
YDR342C	HXT7	8	5.8	3.8	1.8	W	8.37	1.05439e-73	9.85	2.92415e-283	12.48	0	0		0	0	0	0
YDR406W	PDR15	3.3	3.1	2.1	1.1	W	4.55	8.01678e-10	5.18	1.46893e-16	2.93	1.49968e-07	0		0	0	0	0
YDR524C-B/YDR525W-A	YDR524C-B/SNA2	2.9	2.5	1.5	1.7	M	0		0		0		0		43	29	0	0
YEL007W/YEL009C	MIT1/GCN4	3.4	3	2.8	3.7	M	6	3.96278e-16	5.09	4.44631e-16	4.84	3.22849e-09	6.4	1.01625e-09	3.4	3	3.2	3
YER068W	MOT2	1.2	1.8	3.7	1.3	W	0		0		3.18	1.63682e-31	0		0	0	0	0
YER088C	DOT6	2.1	2.2	1.7	1.1	W	0		2.88	1.55597e-11	0		0		0	0	0	0
YER158C	YER158C	3.4	3.6	2.8	2.5	M	4.89	1.98609e-06	4.95	3.0761e-07	4.31	8.24138e-05	0		3.6	3	3.3	0
YFL010W-A	AUA1	2.1	2.7	4.2	5	M	0		0		4.13	3.19154e-07	5.28	4.98884e-07	0	0	0	2.8
YFL014W/YFL016C	HSP12/MDJ1	1.6	1.9	5.6	2.5	W	0		0		4.39	2.93765e-08	5.93	3.27341e-33	0	0	4.9	0
YFL031W/YFL033C	HAC1/RIM15	9.1	8.2	7.3	5.3	W	4.85	7.92501e-13	4.39	2.31739e-17	3.21	7.43019e-13	2.66	4.64515e-08	0	0	0	0
YFR015C	GSY1	1.6	2.2	4.1	1.6	W	0		2.99	5.3827e-33	4.95	2.00447e-178	0		0	0	0	0
YFR053C/YFR055W	HXK1/IRC7	1.5	2.7	6.4	1.1	M	2.67	1.46218e-16	3.69	6.19441e-76	6.5	1.89234e-307	0		0	0	0	0
YGL033W/YGL035C	HOP2/MIG1	6.5	3.3	2.3	1.3	M	5.93	2.68534e-44	4.44	0.000618016	3.16	5.82103e-21	0		0	0	0	0
YGL038C	OCH1	1.4	2.4	2.9	3	W	0		3.01	6.96627e-31	3.33	1.03039e-31	4.41	2.77971e-19	0	0	0	0
YGL045W	RIM8	3.9	3.2	3.6	2	W	3.5	0.00063387	3.2	0.000618016	0		0		0	0	0	0
YGL062W	PYC1	3	5.4	6.8	5	M	0		4.34	3.41979e-23	5.51	1.99986e-72	4.72	1.52757e-223	0	0	6.9	0
YGL166W/YGL167C	CUP2/PMR1	7.7	7.1	7.1	6	M	6.19	1e-23	5.78	2.78612e-22	5.72	7.70903e-20	6.32	1.71396e-12	6.4	5.2	6	0
YGL209W	MIG2	4.4	3	2.1	1.2	W	4.06	8.20352e-99	7.21	1.81134e-101	5.8	1.26765e-27	0		0	0	0	0
YGR031C-A/YGR032W	NAG1/GSC2	7.7	7.5	7.4	5.2	M	8.13	1.25603e-51	7.63	2.82488e-58	7.01	1.11429e-37	5.98	1.39959e-33	6	4.9	6.3	2.9
YGR050C/YGR052W	YGR050C/FMP48	12.5	9.5	5.8	1.7	S	8.37	1.68267e-87	6.68	1.62181e-94	4.91	1.02802e-42	0		0	0	0	0
YGR055W	MUP1	4.4	3.7	1.7	1.2	W	4.17	2.05589e-57	3.61	1.86638e-130	2.86	2.35505e-32	2.5	1.45546e-13	0	0	0	0
YGR067C	YGR067C	13.8	20.3	17.7	2	S	9.94	8.81049e-65	10.52	1.16145e-137	10.07	7.87046e-306	0		0	0	12.4	0
YGR085C	RPL11B	1.5	2.5	2	1.2	W	3.25	1.90108e-30	3.33	1.15611e-60	3.15	2.03236e-44	3.06	9.03649e-13	0	0	0	0
YGR086C	PIL1	4	3.7	3.2	2.3	W	3.25	1.90108e-30	3.33	1.15611e-60	3.15	2.03236e-44	3.06	9.03649e-13	0	0	0	0
YGR108W	CLB1	5.3	3.1	3.5	5.3	W	0		0		0		0		0	0	0	0
YGR121C/YGR121W-A	MEP1/YGR121W-A	5.4	6.5	5.7	2.6	M	5.15	1.03514e-12	6.13	9.50605e-47	5.46	2.88403e-34	0		0	3.9	0	0
YGR122W	YGR122W	2.1	4.7	3.6	1.5	W	5.15	1.03514e-12	6.13	9.50605e-47	5.46	2.88403e-34	0		0	0	0	0
YGR161C/YGR161W-C	RTS3/YGR161W-C	6.2	3.4	3.1	1.6	W	3.99	9.57194e-80	4.88	4.0738e-110	3.59	4.51856e-55	2.8	1.09396e-06	0	0	0	0
YGR180C	RNR4	4.5	3	2.6	1.7	W	3.34	1.10917e-10	2.49	4.77529e-05	0		0		0	0	0	0
YGR189C	CRH1	8.8	6.9	5.6	6.2	M	4.65	3.08319e-14	3.96	1.15878e-13	0		3.77	9.46237e-21	3.7	7.2	8	2.1
YGR241C/YGR243W	YAP1802/FMP43	3.2	4.4	5.3	1.4	M	4	1.60325e-40	4.79	7.55092e-82	5.55	9.54993e-80	0		0	0	0	0
YGR249W	MGA1	9	18.3	13.9	4.2	S	5.34	8.43335e-19	9.02	1.53815e-114	7.36	2.35505e-98	3.16	2.10863e-05	0	17.1	0	0
YHL028W/YHL029C	WSC4/OCA5	1.8	1.9	2.2	2.1	W	0		0		0		0		0	0	29	25
YHR096C	HXT5	2.6	5.3	6.7	3.2	M	0		5.43	7.14496e-15	6.24	3.74111e-85	5.2	1.03514e-33	0	3.8	0	0
YHR097C	YHR097C	2.8	4.6	6	5.2	M	0		3.84	1.66725e-08	6.24	3.74111e-85	5.2	1.03514e-33	0	0	0	0
YHR139C/YHR140W	SPS100/YHR140W	1.7	2.2	3.5	2.4	W	0		0		0		0		0	0	0	0
YHR161C/YHR162W	YAP1801/MPC2	4.5	4.3	8.4	6	M	3.27	4.89779e-11	3.04	5.30884e-19	5.59	6.63743e-59	5.31	4.48745e-73	0	0	0	0
YIL054W/YIL055C	YIL054W/YIL055C	4.7	6.1	3.6	4	W	3.45	9.81748e-06	3.7	1.11429e-05	0		0		0	4.4	0	0
YIL056W	VHR1	10.7	8.4	5	4.5	S	6.73	1.94089e-58	6.33	3.14775e-65	3.7	1.66725e-17	4.33	1.74985e-08	10.2	8.7	0	0
YIL099W	SGA1	3.1	2.6	4.1	1.5	W	3.46	1.15611e-08	3.04	2.61216e-11	3.2	1.03039e-19	0		0	0	0	0
YIL101C	XBP1	3.1	2.6	4.1	1.5	W	3.46	1.15611e-08	3.04	2.61216e-11	3.2	1.03039e-19	0		0	0	0	0
YIL102C	YIL102C	0.8	1.1	1	0.9	W	0		0		3.2	1.03039e-19	0		0	0	0	0
YIR018C-A	YIR018C-A	2.5	3.2	2.6	1.8	W	0		0		1.89	0.000665273	0		0	0	0	0
YJL165C	HAL5	1.4	1.8	3.4	1.8	W	0		0		3.4	6.83912e-15	0		0	0	0	0
YJL166W	QCR8	1.3	2.3	3.2	2	W	0		0		3.1	4.74242e-07	0		0	0	0	0
YJR116W	TDA4	1.1	1.8	3.6	1.6	W	2.67	0.000217771	3.19	1.47571e-13	3.87	2.2856e-44	0		0	0	0	0
YKL032C	IXR1	7.7	8.7	8.5	7.5	M	8	5.8479e-21	7.93	4.2462e-17	7.96	1.61808e-25	7.93	1.09901e-11	6.8	6.8	9.1	5.3
YKL035W	UGP1	1.4	2.2	3.8	2	W	0		2.73	4.37522e-19	4.17	4.2658e-96	2.97	6.76083e-11	0	0	0	0
YKL043W	PHD1	1.6	2.3	2.9	1.8	M	10.67	4.15911e-84	10.27	5.70164e-168	9.64	1.12202e-166	9.87	1.74582e-77	0	0	0	0
YKL044W	YKL044W	9.8	9.2	8.7	8.6	S	10.67	4.15911e-84	10.27	5.70164e-168	9.64	1.12202e-166	9.87	1.74582e-77	10.6	9.4	11.8	8.2
YKL109W/YKL110C	HAP4/KTI12	4.1	4.7	2.8	2.2	W	3.03	4.21697e-12	2.94	2.43781e-10	3.44	3.89942e-10	0		0	0	0	0
YKL182W	FAS1	2.8	4.2	2.4	1.9	M	3.74	1.59588e-05	4.18	7.21107e-12	0		0		0	0	0	0
YKL201C	MNN4	2.2	1.9	1.6	1.4	W	5.34	6.66807e-26	3.89	3.37287e-12	0		0		0	0	0	0
YKL216W	URA1	6.3	10.1	7.3	5.3	M	3.6	1.87068e-07	5.11	8.55067e-41	3.98	7.2778e-18	2.74	1.30017e-05	0	0	0	0
YKR075C/YKR076W	YKR075C/ECM4	3	2.6	3	1	W	3.65	6.39735e-34	5.74	5.15229e-157	5.2	1.25893e-126	0		0	0	0	0
YLL019C	KNS1	6.5	10.1	8.2	4.6	M	6.16	6.5013e-21	7.9	2.12324e-39	7.43	6.08135e-35	4.65	1.54525e-07	3.9	5	6.1	0
YLR120C	YPS1	5.2	6.8	9	4	M	5.58	6.45654e-26	5.87	2.88403e-87	6.67	1.03753e-187	4.74	3.35738e-87	0	0	0	0
YLR254C	NDL1	2.6	3.6	3.1	2.4	W	0		0		2.85	1.28529e-11	0		0	0	0	0
YLR257W	YLR257W	1.2	1.5	2.2	1.3	W	0		0		0		0		0	0	0	0
YLR327C	TMA10	4.4	7.8	9.7	2.1	M	3.76	2.98538e-38	7.13	7.94328e-216	9.38	0	5.85	2.67917e-36	0	0	14.4	0
YLR348C/YLR350W	DIC1/ORM2	2.8	4.4	2.5	2.6	W	2.43	7.06318e-06	3.67	3.85478e-42	2.54	8.66962e-19	0		0	0	0	0
YLR415C/YLR417C	YLR415C/VPS36	8	17.8	35.1	23.9	S	3.91	2.75423e-21	6.41	1.51705e-97	7.94	3.17687e-245	9.25	1.47911e-250	0	0	131.1	47.4
YML100W	TSL1	1.6	1.7	3.4	2.3	W	0		2.88	2.87078e-51	4.32	5.70164e-297	3.37	9.18333e-56	0	0	0	0
YMR008C/YMR009W	PLB1/ADI1	6.4	6.3	4.7	6.3	M	4.61	1.05682e-12	7.87	4.7863e-18	4.09	7.8886e-08	5.5	2.5527e-12	0	4.9	0	0
YMR011W	HXT2	32.7	20.2	10.3	1.2	S	10.19	0	9.97	0	12.44	0	3.59		34.9	0	0	0
YMR016C/YMR017W	SOK2/SPO20	8	9.7	7.5	6.9	S	8.37	1.58489e-52	8.62	4.00867e-76	7.23	2.40991e-40	7.88	2.18776e-42	8.2	8.4	8.6	6.3
YMR081C	ISF1	3.2	5.1	3.9	0.8	W	0		4.39	2.95121e-06	0		0		0	0	0	0
YMR083W	ADH3	1.27251	1.70793	2.91437	0.878902	W	0		4.39	2.95121e-06	0		0		0	0	0	0
YMR102C	YMR102C	3.5	4	3.4	2.1	W	0		3.34	5.64937e-05	0		0		0	0	0	0
YMR121C/YMR122W-A	RPL15B/YMR122W-A	5.6	7	4.9	6.5	W	0		2.41	0.000502343	0		7.17	3.04789e-17	0	0	0	0
YMR135C/YMR136W	GID8/GAT2	5.1	6.5	7	4.4	M	3.82	1.03992e-05	4.59	1.08893e-11	4.86	1.09396e-14	0		4.2	5.4	6.8	2.9
YMR194C-B/YMR195W	CMC4/ICY1	4.5	3.6	3.3	1.3	W	0		0		0		3.01	7.39605e-07	0	0	0	0
YMR196W	YMR196W	1.3	1.5	1.8	1.5	W	0		0		0		3.01	7.39605e-07	0	0	0	0
YMR251W-A	HOR7	59.2	60	66.2	34.2	S	17.04	9.4189e-291	13.81	0	12.69	0	12.34	2.11349e-298	39.4	46.8	102.1	21.6
YMR316W	DIA1	3.1	3.6	3.9	2.5	W	2.97	2.01372e-05	3.29	2.39883e-26	3.4	1.15878e-36	2.86	7.78037e-11	0	0	0	0
YNL027W/YNL029C	CRZ1/KTR5	1.9	2	1.5	1.2	W	0		0		0		0		0	0	0	0
YNL036W/YNL037C	NCE103/IDH1	9.5	9.1	9.5	4.6	S	8.77	1.78649e-124	8.86	0	8.49	0	7.48	1.19674e-204	8.6	8.6	11.2	4.7
YNL097C-B	YNL097C-B	8.5	7.5	6.7	4.3	W	2.71	7.16143e-05	2.39	2.41546e-05	2.46	7.21107e-13	0		0	0	0	0
YNL192W	CHS1	2.4	4.6	4.3	5.5	W	0		4.49	4.22669e-15	3.57	6.10942e-29	4.59	5.48277e-55	0	0	0	0
YNL207W	RIO2	3.2	4.9	4.1	2.3	W	6.01	4.64515e-41	4.54	9.46237e-31	3.99	6.20869e-56	3.41	9.93116e-15	0	0	0	0
YNL208W	YNL208W	6.4	7.3	4.2	2.5	M	6.01	4.64515e-41	4.54	9.46237e-31	3.99	6.20869e-56	3.41	9.93116e-15	0	0	0	0
YNL277W	MET2	5	6	3.5	1.9	W	3.46	1.29122e-05	3.79	2.93089e-06	0		0		0	0	0	0
YNL278W	CAF120	2.1	2.1	3.1	5	M	0		0		3.4	1.33968e-08	5.59	3.19154e-20	0	0	0	0
YNR013C/YNR014W	PHO91/YNR014W	1.9	2.3	2.8	1.4	W	3.04	4.62381e-21	3.14	4.87528e-38	3.91	4.50817e-69	0		0	0	0	0
YNR015W	SMM1	1.5	2.4	3.3	1.5	M	3.04	4.62381e-21	3.14	4.87528e-38	3.91	4.50817e-69	0		0	0	0	0
YNR016C/YNR017W	ACC1/TIM23	1.7	2.2	2.1	2.3	W	0		0		0		0		0	0	0	0
YNR060W	FRE4	4	4.3	3.3	1.5	W	3.52	1.2388e-14	4.09	4.58142e-13	3.57	9.48418e-07	0		0	0	0	0
YOL011W/YOL012C	PLB3/HTZ1	2.7	3.3	2.2	2.9	W	0		0		0		0		0	0	0	0
YOL014W	YOL014W	3.5	4.5	8.2	3.7	M	3.04	4.62381e-21	3.14	4.87528e-38	3.91	4.50817e-69	0		0	0	0	0
YOL015W/YOL016C	IRC10/CMK2	6.4	8.5	6.5	4	W	0		3.84	1.03753e-47	3.27	6.32412e-67	2.77	2.85759e-16	0	0	0	0
YOL052C-A	DDR2	1.9	2.7	2.1	1.4	W	0		3.11	1.2942e-12	4.47	5.05825e-31	4.07	7.44732e-08	0	0	0	0
YOL084W/YOL086C	PHM7/ADH1	9.4	15.4	18.7	5.7	S	4.44	0.000451856	5.93	8.07235e-18	0		0		4.3	7.1	12.8	0
YOL109W	ZEO1	16.9	21.8	14.4	6.1	S	8.34	1.88799e-92	7.84	2.59418e-132	6.59	3.10456e-39	4.71	0.000123027	0	0	0	0
YOL125W/YOL126C	TRM13/MDH2	3.1	4.3	4.4	2.5	W	0		0		2.74	2.71019e-18	3.04	2.59418e-15	0	0	0	0
YOR049C	RSB1	4	5	5.2	3.9	M	3.7	7.07946e-09	4.29	4.35512e-16	4.91	5.61048e-23	4.2	1.02329e-07	0	0	0	0
YOR052C	YOR052C	1.9	2.2	2.9	1.7	W	2.53	4.36516e-06	2.57	7.92501e-09	2.82	3.21366e-17	2.6	8.09096e-05	0	0	0	0
YOR062C/YOR063W	YOR062C/RPL3	4.4	5.3	1.4	1.3	W	0		1.95	5.79429e-05	0		0		0	0	0	0
YOR092W	ECM3	2.2	3.7	5.3	5.8	M	0		3.14	5.97035e-17	5.03	7.67361e-48	5.2	2.25944e-40	0	0	0	0
YOR152C/YOR153W	YOR152C/PDR5	8.8	5.7	3.6	3.1	W	2.83	1.2942e-53	1.97	7.01455e-24	0		0		0	0	0	0
YOR178C	GAC1	3.3	3.8	3.7	1.8	W	0		4.24	1.6788e-08	0		0		3.1	0	0	0
YOR219C/YOR220W	STE13/RCN2	9.2	16	13.4	6.4	S	6.24	2.48313e-19	7.52	1.78649e-42	7.31	5.70164e-42	4.89	1.71396e-05	10.3	13.2	14.9	0
YOR246C/YOR247W	ENV9/SRL1	2.8	3.2	2.8	2.9	W	0		4.64	1.67494e-06	4.73	4.25598e-07	0		3.2	0	0	0
YOR316C-A/YOR317W	YOR316C-A/FAA1	2	2.1	3.7	1.5	W	0		0		4.34	2.74789e-10	0		0	0	3.5	0
YOR327C/YOR328W	SNC2/PDR10	3.5	5.2	3.9	2.3	W	0		2.64	7.97995e-08	2.54	6.60693e-05	0		0	0	0	0
YOR342C/YOR343W-A	YOR342C/YOR343W-A	10.4	9.6	5.2	3.1	M	6.67	4.09261e-20	5.8	4.13048e-19	4.38	0.000125026	0		5.9	4.4	3.8	0
YOR374W	ALD4	4.5	5	6	1.6	W	7.58	4.53942e-217	8.03	0	7.7	0	4.07	1.15878e-40	0	0	0	0
YPL024W/YPL026C	RMI1/SKS1	23.2	26.1	15.8	9.1	S	12.07	1.11429e-55	10.77	1.87068e-59	8.65	5.29663e-36	5.89	5.91562e-09	19.8	17.6	14.5	5.9
YPL054W/YPL055C	LEE1/LGE1	5.4	4.2	2.2	1	W	3.15	4.00867e-06	0		4.79	1.71396e-77	0		0	0	0	0
YPL056C	LCL1	1.5	3.8	3.3	1.9	W	6.45	3.05492e-50	5.89	1.39637e-126	4.79	1.71396e-77	3.88	1.2106e-13	0	0	0	0
YPL057C	SUR1	4.9	4.4	3.2	2.3	M	6.45	3.05492e-50	5.89	1.39637e-126	4.79	1.71396e-77	3.88	1.2106e-13	0	0	0	0
YPL060W	MFM1	2.2	6.1	5.4	2.1	M	13.82	0	10.84	0	8.79	0	4.41	2.35505e-94	0	0	0	0
YPL061W	ALD6	84	66.2	45.3	10.5	S	13.82	0	10.84	0	8.79	0	4.41	2.35505e-94	60.4	76	35.6	0
YPL135W/YPL137C	ISU1/GIP3	4.9	4.8	4	4.1	M	3.94	2.2182e-10	4.68	2.60016e-29	4.13	2.82488e-26	3.83	3.97192e-37	5.4	4.6	5.4	4.2
YPL221W	FLC1	8.8	6.2	5.4	3.5	W	3.4	1.46893e-45	4.24	9.2683e-68	3.57	9.03649e-24	7.88	1.36458e-31	0	0	0	0
YPL229W	YPL229W	1	1.5	3.9	2.5	W	0		0		3.05	5.17607e-28	0		0	0	0	0
YPL230W	USV1	1.7	1.7	2.2	1.1	W	0		0		3.05	5.17607e-28	0		0	0	0	0
YPL265W	DIP5	3.2	4	5.1	6.8	M	3.34	2.52348e-07	4.39	5.16416e-10	4.95	1.07895e-15	6.5	1.61436e-44	0	0	0	0
YPR009W	SUT2	8.9	7.8	7.1	5.3	S	7.83	5.39511e-29	7.61	3.78443e-28	7.04	4.15911e-25	6.03	2.41546e-16	6.5	5.5	7.1	0
YPR035W	GLN1	3.1	3.2	4	3.1	W	0		0		3.78	0.000118032	2.96	1e-05	0	0	0	0
YPR036W-A	YPR036W-A	21	27.3	27.7	19.8	S	10.12	3.94457e-176	8.75	0	9.02	0	8.85	8.27942e-287	18.9	43.9	72.8	30.8
YPR063C/YPR065W	YPR063C/ROX1	4	6.2	5.1	3.2	M	3.52	6.77642e-05	5.13	1.27938e-19	4.13	4.79733e-10	0		0	0	0	0
YPR159W	KRE6	12.9	14.5	11	7.5	S	4.95	8.33681e-19	5.02	1.40929e-17	4.15	5.47016e-11	0		13.8	13.9	12.6	0
	* The fold change was calculated as the ratio between the corresponding time and the value of the read counts in the same region at time 0.
	† The strength of Crz1 recruitment was classified by the ratio of the read counts at a given time and that of the genome average. Strong (S), more than 10 times the genome average; moderate (M), between 5 and 10 times the genome average and weak (W) between 2 and 5 times the genome average
	In red, fold change values at a given time (T1, T2, T5 and T20) calculated by MACS [23]; in brown, fold change values at a given time (T1, T2, T5 and T20) calculated by GEM [24].
	p-values are referred to peaks detected by MACS at different times.

## Sheet: Hoja2
Gene	potency recruit
BDH1	S
BDH2	M
PRE7/FUI1	W
MNN2/YBR016W	M
YBR056W-A	M
SLM4/ECM33	W
TEC1	S
YBR085C-A	W
PTC4	W
TPS1/YBR126W-A	W
TOS1/YSY6	M
SSH1/YBR284W	W
PHO89	S
GID7	M
GLK1	M
CIT2	W
GPM2	W
GPD1	M
SNQ2	M
ENA1	S
NRG1/HEM13	W
IPT1/SNF11	S
TPS2	W
GIS1	W
YDR132C	W
YDR134C	M
UPC2	M
YAP6	W
PMP3	W
YDR341C	S
HXT7	W
PDR15	W
YDR524C-B/SNA2	M
MIT1/GCN4	M
MOT2	W
DOT6	W
YER158C	M
AUA1	M
HSP12/MDJ1	W
HAC1/RIM15	W
GSY1	W
HXK1/IRC7	M
HOP2/MIG1	M
OCH1	W
RIM8	W
PYC1	M
CUP2/PMR1	M
MIG2	W
NAG1/GSC2	M
YGR050C/FMP48	S
MUP1	W
YGR067C	S
RPL11B	W
PIL1	W
CLB1	W
MEP1/YGR121W-A	M
YGR122W	W
RTS3/YGR161W-C	W
RNR4	W
CRH1	M
YAP1802/FMP43	M
MGA1	S
WSC4/OCA5	W
HXT5	M
YHR097C	M
SPS100/YHR140W	W
YAP1801/MPC2	M
YIL054W/YIL055C	W
VHR1	S
SGA1	W
XBP1	W
YIL102C	W
YIR018C-A	W
HAL5	W
QCR8	W
TDA4	W
IXR1	M
UGP1	W
PHD1	M
YKL044W	S
HAP4/KTI12	W
FAS1	M
MNN4	W
URA1	M
YKR075C/ECM4	W
KNS1	M
YPS1	M
NDL1	W
YLR257W	W
TMA10	M
DIC1/ORM2	W
YLR415C/VPS36	S
TSL1	W
PLB1/ADI1	M
HXT2	S
SOK2/SPO20	S
ISF1	W
ADH3	W
YMR102C	W
RPL15B/YMR122W-A	W
GID8/GAT2	M
CMC4/ICY1	W
YMR196W	W
HOR7	S
DIA1	W
CRZ1/KTR5	W
NCE103/IDH1	S
YNL097C-B	W
CHS1	W
RIO2	W
YNL208W	M
MET2	W
CAF120	M
PHO91/YNR014W	W
SMM1	M
ACC1/TIM23	W
FRE4	W
PLB3/HTZ1	W
YOL014W	M
IRC10/CMK2	W
DDR2	W
PHM7/ADH1	S
ZEO1	S
TRM13/MDH2	W
RSB1	M
YOR052C	W
YOR062C/RPL3	W
ECM3	M
YOR152C/PDR5	W
GAC1	W
STE13/RCN2	S
ENV9/SRL1	W
YOR316C-A/FAA1	W
SNC2/PDR10	W
YOR342C/YOR343W-A	M
ALD4	W
RMI1/SKS1	S
LEE1/LGE1	W
LCL1	W
SUR1	M
MFM1	M
ALD6	S
ISU1/GIP3	M
FLC1	W
YPL229W	W
USV1	W
DIP5	M
SUT2	S
GLN1	W
YPR036W-A	S
YPR063C/ROX1	M
KRE6	S
