# Supplementary material for: Genome-wide recruitment profiling of transcription factor Crz1 in response to high pH stress
Source: BMC Genomics. 2016 Aug 20;17:662. doi: 10.1186/s12864-016-3006-6 (PMC4992276; doi:10.1186/s12864-016-3006-6)
Supplement: Additional file 2: Table S2. — Functional analysis of divergent promoters recruiting Crz1. (XLSX 48 kb) [file 12864_2016_3006_MOESM2_ESM.xlsx]

## Sheet: Metadata
Table S2. Functional analysis of promoters recruiting Crz1.
Intergenic regions recruiting Crz1 were clasified in those for which a reasonable gene assignation could be made ("SingleProm" Tab) and those corresponding to divergent promoters allowing no specific gene asignation ("DivergProm" tab).
The following information was collected from the literature:
[1] Genes known to be induced by alkaline pH, based on data collected from references 1-6.
[2] Genes known to be induced by alkaline pH on a calcineurin/Crz1 dependent fashion (refs. 3,7).
[3] Genes known to recruit Crz1 at their promoters in response to high pH stress, based on reference 7.
[4] Genes known to be induced by 0.2 M calcium chloride, based on reference 8.
[5] Genes known to be induced in a calcineurin/Crz1 dependent fashion in response to NaCl and CaCl2 (Ca+Na), CaCl2 (Ca) or by NaCl (Na), based on reference 8.
"Y" (Yes), denotes that that gene was positively identified in the corresponding experiment.
References
1.- Causton, HC, Ren, B, Koh, SS, Harbison, CT, Kanin, E, Jennings, EG et al. (2001) Remodeling of yeast genome expression in response to environmental changes. Mol Biol Cell 12, 323-337.
2.- Lamb, TM, Xu, W, Diamond, A, and Mitchell, AP (2001) Alkaline response genes of Saccharomyces cerevisiae and their relationship to the RIM101 pathway. J Biol Chem 276, 1850-1856.
3.- Viladevall, L, Serrano, R, Ruiz, A, Domenech, G, Giraldo, J, Barcelo, A et al. (2004) Characterization of the calcium-mediated response to alkaline stress in Saccharomyces cerevisiae. J Biol Chem 279, 43614-43624.
4.- Serrano, R, Martin, H, Casamayor, A, and Arino, J (2006) Signaling alkaline pH stress in the yeast Saccharomyces cerevisiae through the Wsc1 cell surface sensor and the Slt2 MAPK pathway. J Biol Chem 281, 39785-39795.
5.- Casado, C, Gonzalez, A, Platara, M, Ruiz, A, and Arino, J (2011) The role of the protein kinase A pathway in the response to alkaline pH stress in yeast. Biochem J 438, 523-533.
6.-Casamayor, A, Serrano, R, Platara, M, Casado, C, Ruiz, A, and Arino, J (2012) The role of the Snf1 kinase in the adaptive response of Saccharomyces cerevisiae to alkaline pH stress. Biochem J 444, 39-49.
7.- Ruiz, A, Serrano, R, and Arino, J (2008) Direct regulation of genes involved in glucose utilization by the calcium/calcineurin pathway. J Biol Chem 283, 13923-13933.
8.- Yoshimoto, H, Saltsman, K, Gasch, AP, Li, HX, Ogawa, N, Botstein, D et al. (2002) Genome-wide analysis of gene expression regulated by the calcineurin/Crz1p signaling pathway in Saccharomyces cerevisiae. J Biol Chem 277, 31079-31088.

## Sheet: SingleProm
Table S2. Functional analysis of non-divergent promoters recruiting Crz1.
Sequences in italics indicate that although a CDRE consensus with enough significance was not identified by scanning with the consensus matrix, a (C/A)GCC core could be found in the recruitment peak
ORF	Gene	Putative CDRE	Position TSS (*)	[1]	[2]	[3]	[4]	[5]	Description
YAL060W	BDH1	CTAAGCCAC	-411	Y			Y		NAD-dependent (R,R)-butanediol dehydrogenase; catalyzes oxidation of (R,R)-2,3-butanediol to (3R)-acetoin, oxidation of meso-butanediol to (3S)-acetoin, and reduction of acetoin; enhances use of 2,3-butanediol as an aerobic carbon source
YAL061W	BDH2	GTCAGCCAC	-451	Y			Y		Putative medium-chain alcohol dehydrogenase with similarity to BDH1; transcription induced by constitutively active PDR1 and PDR3
YBR056W-A	YBR056W-A	CTCAGCCCC	-96				Y		Protein of unknown function; mRNA identified as translated by ribosome profiling data; partially overlaps dubious ORF YBR056C-B; YBR056W-A has a paralog, YDR034W-B, that arose from the whole genome duplication
YBR082C	TEC1	CTAAGCCAC	no TSS						Ubiquitin-conjugating enzyme (E2); key E2 partner with Ubc1p for the anaphase-promoting complex (APC); mediates degradation of abnormal or excess proteins, including calmodulin and histone H3; regulates levels of DNA Polymerase-{alpha} to promote efficien
YBR085C-A	YBR085C-A	TTTAGCCTC	-574						Protein of unknown function; green fluorescent protein (GFP)-fusion protein localizes to the cytoplasm and to the nucleus; protein abundance increases in response to DNA replication stress
YBR125C	PTC4	AAAAGCCAT	-56						Cytoplasmic type 2C protein phosphatase (PP2C); identified as a high-copy number suppressor of cnb1 mpk1 synthetic lethality; overexpression decreases high-osmolarity induced Hog1p phosphorylation and kinase activity
YBR296C	PHO89	CTAAGCCAC	-488	Y	Y	Y	Y		Plasma membrane Na+/Pi cotransporter; active in early growth phase; similar to phosphate transporters of Neurospora crassa; transcription regulated by inorganic phosphate concentrations and Pho4p; mutations in related human transporter genes hPit1 and hPi
YCR005C	CIT2	CTTCGCCCC	-277	Y		Y	Y		Citrate synthase; catalyzes the condensation of acetyl coenzyme A and oxaloacetate to form citrate, peroxisomal isozyme involved in glyoxylate cycle; expression is controlled by Rtg1p and Rtg2p transcription factors; CIT2 has a paralog, CIT1, that arose f
YCL039W	GID7	GTACGCCCC	overlap	Y					Subunit of GID Complex that binds directly to central component Vid30p; GID complex is involved in proteasome-dependent catabolite inactivation of fructose-1,6-bisphosphatase; Gid7p contains six WD40 repeats; computational analysis suggests that Gid7p and
YCL040W	GLK1	CAAAGCCAC	no TSS	Y			Y		Glucokinase; catalyzes the phosphorylation of glucose at C6 in the first irreversible step of glucose metabolism; one of three glucose phosphorylating enzymes; expression regulated by non-fermentable carbon sources; GLK1 has a paralog, EMI2, that arose fr
YDL021W	GPM2	GACAGCCTC	-647				Y		Homolog of Gpm1p phosphoglycerate mutase; converts 3-phosphoglycerate to 2-phosphoglycerate in glycolysis; may be non-functional; GPM2 has a paralog, GPM3, that arose from the whole genome duplication
YDL022W	GPD1	GGGCGCCCC	-265	Y			Y		NAD-dependent glycerol-3-phosphate dehydrogenase; key enzyme of glycerol synthesis, essential for growth under osmotic stress; expression regulated by high-osmolarity glycerol response pathway; protein abundance increases in response to DNA replication st
YDR011W	SNQ2	CACCGCCCT	-376						Plasma membrane ATP-binding cassette (ABC) transporter; multidrug transporter involved in multidrug resistance and resistance to singlet oxygen species
YDR040C	ENA1	CTAAGCCAC	no TSS	Y			Y	Ca	P-type ATPase sodium pump; involved in Na+ and Li+ efflux to allow salt tolerance
YDR074W	TPS2	ATACGCCTT	-231	Y			Y		Phosphatase subunit of the trehalose-6-P synthase/phosphatase complex; involved in synthesis of the storage carbohydrate trehalose; expression is induced by stress conditions and repressed by the Ras-cAMP pathway; protein abundance increases in response t
YDR096W	GIS1	CTAAGCCAC	-300	Y			Y		Histone demethylase and transcription factor; regulates genes during nutrient limitation; activity modulated by proteasome-mediated proteolysis; has JmjC and JmjN domain in N-terminus that interact, promoting stability and proper transcriptional activity;
YDR132C	YDR132C	ATAAGCCGG	-210						Protein of unknown function; protein increases in abundance and relative distribution to the nucleus increases upon DNA replication stress; YDR132C has a paralog, YLR108C, that arose from the whole genome duplication
YDR134C	YDR134C	CCCAGCCAT	-382						Cell wall protein; YDR134C has a paralog, CCW12, that arose from the whole genome duplication; S. cerevisiae genome reference strain S288C contains an internal in-frame stop at codon 67, which in other strains encodes glutamine
YDR213W	UPC2	CTAAGCCTG	-236						Sterol regulatory element binding protein; induces transcription of sterol biosynthetic genes and of DAN/TIR gene products; relocates from intracellular membranes to perinuclear foci on sterol depletion; UPC2 has a paralog, ECM22, that arose from the whol
YDR259C	YAP6	TTACGCCAC	-604						Basic leucine zipper (bZIP) transcription factor; physically interacts with the Tup1-Cyc8 complex and recruits Tup1p to its targets; overexpression increases sodium and lithium tolerance; computational analysis suggests a role in regulation of expression
YDR276C	PMP3	AGAAGCCGC	-301						Small plasma membrane protein; confers resistance to amphotericin B and is a potential target of this common antifungal drug; related to a family of plant polypeptides that are overexpressed under high salt concentration or low temperature; not essential
YDR341C	YDR341C	TAGAGCCTT	-208						Arginyl-tRNA synthetase; the authentic, non-tagged protein is detected in highly purified mitochondria in high-throughput studies; YDR341C has a paralog, MSR1, that arose from the whole genome duplication
YDR342C	HXT7	AGCAGCCTC	no TSS	Y		Y			High-affinity glucose transporter; member of the major facilitator superfamily, nearly identical to Hxt6p, expressed at high basal levels relative to other HXTs, expression repressed by high glucose levels; HXT7 has a paralog, HXT4, that arose from the wh
YDR406W	PDR15	CCGCGCCAC	-289	Y					Plasma membrane ATP binding cassette (ABC) transporter; multidrug transporter and general stress response factor implicated in cellular detoxification; regulated by Pdr1p, Pdr3p and Pdr8p; promoter contains a PDR responsive element; PDR15 has a paralog, P
YER068W	MOT2	TTGAGCCCG	-291						Ubiquitin-protein ligase subunit of the CCR4-NOT complex; with Ubc4p, ubiquitinates nascent polypeptide-associated complex subunits and histone demethyase Jhd2p; CCR4-NOT has roles in transcription regulation, mRNA degradation, and post-transcriptional mo
YER088C	DOT6	CGACGCCAC	-431						Protein involved in rRNA and ribosome biogenesis; activated in stochastic pulses of nuclear localization; binds polymerase A and C motif; subunit of the RPD3L histone deacetylase complex; has chromatin specific SANT domain; involved in telomeric gene sile
YER158C	YER158C	CAGCGCCTC	-340						Protein of unknown function; potentially phosphorylated by Cdc28p; YER158C has a paralog, AFR1, that arose from the whole genome duplication
YFL010W-A	AUA1	CATAGCCAC	-283						Protein required for the negative regulation by ammonia of Gap1p; Gap1p is a general amino acid permease
YFR015C	GSY1	CACAGCCTG	overlap	Y		Y	Y		Glycogen synthase; expression induced by glucose limitation, nitrogen starvation, environmental stress, and entry into stationary phase; GSY1 has a paralog, GSY2, that arose from the whole genome duplication; relocalizes from nucleus to cytoplasmic foci u
YGL038C	OCH1	GGTAGCCAC	-245						Mannosyltransferase of the cis-Golgi apparatus; initiates the polymannose outer chain elongation of N-linked oligosaccharides of glycoproteins
YGL045W	RIM8	CGTAGCCTA	-575				Y		Protein involved in proteolytic activation of Rim101p; part of response to alkaline pH; interacts with ESCRT-1 subunits Stp22p and Vps28p; essential for anaerobic growth; member of the arrestin-related trafficking adaptor family
YGL062W	PYC1	AAGCGCCAG	-306	Y					Pyruvate carboxylase isoform; cytoplasmic enzyme that converts pyruvate to oxaloacetate; differentially regulated than isoform Pyc2p; mutations in the human homolog are associated with lactic acidosis; PYC1 has a paralog, PYC2, that arose from the whole g
YGL209W	MIG2	CCCCGCCTC	-316						Zinc finger transcriptional repressor; cooperates with Mig1p in glucose-induced gene repression; under low glucose conditions relocalizes to mitochondrion, where it interacts with Ups1p, antagonizes mitochondrial fission factor Dnm1p, indicative of a role
YGR055W	MUP1	ATCCGCCAC	-442	Y					High affinity methionine permease; integral membrane protein with 13 putative membrane-spanning regions; also involved in cysteine uptake
YGR067C	YGR067C	CTAAGCCAC	-449	Y					Putative protein of unknown function; contains a zinc finger motif similar to that of Adr1p
YGR085C	RPL11B	CACCGCCTT	-124						Ribosomal 60S subunit protein L11B; expressed at half the level of Rpl11Ap; involved in ribosomal assembly; depletion causes degradation of 60S proteins and RNA; homologous to mammalian ribosomal protein L11 and bacterial L5; RPL11B has a paralog, RPL11A,
YGR086C	PIL1	CCGCGCCCC	-165	Y			Y		Eisosome core component; eisosomes are large immobile cell cortex structures associated with endocytosis; detected in phosphorylated state in mitochondria; phosphorylated on Thr233 upon Pkc1p hyperactivation in a Slt2p MAPK-dependent fashion; null mutant
YGR108W	CLB1	GAGAGCCCC	overlap						B-type cyclin involved in cell cycle progression; activates Cdc28p to promote the transition from G2 to M phase; accumulates during G2 and M, then targeted via a destruction box motif for ubiquitin-mediated degradation by the proteasome; CLB1 has a paralo
YGR122W	YGR122W	TGTAGCCGC	-39	Y			Y		Protein that may be involved in pH regulation; probable ortholog of A. nidulans PalC, which is involved in pH regulation and binds to the ESCRT-III complex; null mutant does not properly process Rim101p and has decreased resistance to rapamycin; GFP-fusio
YGR180C	RNR4	GAGCGCCTC	-440						Ribonucleotide-diphosphate reductase (RNR) small subunit; the RNR complex catalyzes the rate-limiting step in dNTP synthesis and is regulated by DNA replication and DNA damage checkpoint pathways via localization of the small subunits; relocalizes from nu
YGR189C	CRH1	CTAAGCCAC	-213	Y			Y	Ca+Na	Chitin transglycosylase; functions in the transfer of chitin to beta(1-6) and beta(1-3) glucans in the cell wall; similar and functionally redundant to Utr2; localizes to sites of polarized growth; expression induced by cell wall stress
YGR249W	MGA1	CTAAGCCAC	-390						Protein similar to heat shock transcription factor; multicopy suppressor of pseudohyphal growth defects of ammonium permease mutants
YHR096C	HXT5	CACAGCCAC	-144	Y		Y	Y		Hexose transporter with moderate affinity for glucose; induced in the presence of non-fermentable carbon sources, induced by a decrease in growth rate, contains an extended N-terminal domain relative to other HXTs; HXT5 has a paralog, HXT3, that arose fro
YHR097C	YHR097C	CAACGCCTT	-233	Y			Y	Ca+Na	Putative protein of unknown function; green fluorescent protein (GFP)-fusion protein localizes to the cytoplasm and the nucleus; YHR097C has a paralog, PAL1, that arose from the whole genome duplication
YIL056W	VHR1	CTAAGCCAC	-362	Y					Transcriptional activator; required for the vitamin H-responsive element (VHRE) mediated induction of VHT1 (Vitamin H transporter) and BIO5 (biotin biosynthesis intermediate transporter) in response to low biotin concentrations; VHR1 has a paralog, VHR2,
YIL099W	SGA1	AAGCGCCCC	overlap				Y		Intracellular sporulation-specific glucoamylase; involved in glycogen degradation; induced during starvation of a/a diploids late in sporulation, but dispensable for sporulation
YIL101C	XBP1	AAGCGCCCC	-223	Y					Transcriptional repressor; binds to promoter sequences of the cyclin genes, CYS3, and SMF2; expression is induced by stress or starvation during mitosis, and late in meiosis; member of the Swi4p/Mbp1p family; potential Cdc28p substrate; relative distribut
YIL102C	YIL102C	AGGCGCCAC	no TSS						Putative protein of unknown function
YIR018C-A	YIR018C-A	AAAAGCCAG	no TSS						Putative protein of unknown function; identified by expression profiling and mass spectrometry
YJL165C	HAL5	AAAAGCCCT	-137	Y			Y	Na	Putative protein kinase; overexpression increases sodium and lithium tolerance, whereas gene disruption increases cation and low pH sensitivity and impairs potassium uptake, suggesting a role in regulation of Trk1p and/or Trk2p transporters; HAL5 has a pa
YJL166W	QCR8	TTAAGCCAA	-104	Y			Y		Subunit 8 of ubiquinol cytochrome-c reductase (Complex III); Complex III is a component of the mitochondrial inner membrane electron transport chain; oriented facing the intermembrane space; expression is regulated by Abf1p and Cpf1p
YJR116W	TDA4	ATGAGCCAG	overlap						Putative protein of unknown function; null mutant is sensitive to expression of the top1-T722A allele
YKL032C	IXR1	CTGCGCCTC	-268						Transcriptional repressor that regulates hypoxic genes during normoxia; involved in the aerobic repression of genes such as COX5b, TIR1, and HEM13; binds DNA intrastrand cross-links formed by cisplatin; HMG (high mobility group box) domain containing prot
YKL035W	UGP1	ATGCGCCCC	-54	Y			Y		UDP-glucose pyrophosphorylase (UGPase); catalyses the reversible formation of UDP-Glc from glucose 1-phosphate and UTP, involved in a wide variety of metabolic pathways, expression modulated by Pho85p through Pho4p; UGP1 has a paralog, YHL012W, that arose
YKL043W	PHD1	CCCAGCCTA	overlap	Y	Y				Transcriptional activator that enhances pseudohyphal growth; physically interacts with the Tup1-Cyc8 complex and recruits Tup1p to its targets; regulates expression of FLO11, an adhesin required for pseudohyphal filament formation; similar to StuA, an A.
YKL044W	YKL044W	CTAAGCCAC	-585						Protein of unknown function; mRNA identified as translated by ribosome profiling data
YKL182W	FAS1	CTAAGCCTT	-346						Beta subunit of fatty acid synthetase; complex catalyzes the synthesis of long-chain saturated fatty acids; contains acetyltransacylase, dehydratase, enoyl reductase, malonyl transacylase, and palmitoyl transacylase activities
YKL201C	MNN4	CCAAGCCCA	-358	Y					Putative positive regulator of mannosylphosphate transferase Mnn6p; involved in mannosylphosphorylation of N-linked oligosaccharides; expression increases in late-logarithmic and stationary growth phases; coding sequence contains length polymorphisms in d
YKL216W	URA1	CAAAGCCCG	-134	Y					Dihydroorotate dehydrogenase; catalyzes the fourth enzymatic step in the de novo biosynthesis of pyrimidines, converting dihydroorotic acid into orotic acid
YLL019C	KNS1	TGCCGCCCC	overlap						Protein kinase involved in negative regulation of PolIII transcription; effector kinase of the TOR signaling pathway and phosphorylates Rpc53p to regulate ribosome and tRNA biosynthesis; member of the LAMMER family of protein kinases, which are serine/thr
YLR120C	YPS1	AAAAGCCAC	-190	Y			Y	Ca	Aspartic protease; member of the yapsin family of proteases involved in cell wall growth and maintenance; attached to the plasma membrane via a glycosylphosphatidylinositol (GPI) anchor; YPS1 has a paralog, MKC7, that arose from the whole genome duplicati
YLR254C	NDL1	CTGAGCCAC	-771						Homolog of nuclear distribution factor NudE; NUDEL; interacts with Pac1p and regulates dynein targeting to microtubule plus ends
YLR257W	YLR257W	CAAAGCCTT	-116	Y			Y	Ca	Protein of unknown function; protein abundance increases in response to DNA replication stress
YLR327C	TMA10	AATCGCCTC	-297	Y			Y	Ca	Protein of unknown function that associates with ribosomes; protein abundance increases in response to DNA replication stress; TMA10 has a paralog, STF2, that arose from the whole genome duplication
YML100W	TSL1	GCTAGCCCC	overlap	Y					Large subunit of trehalose 6-phosphate synthase/phosphatase complex; Tps1p-Tps2p complex converts uridine-5'-diphosphoglucose and glucose 6-phosphate to trehalose; contributes to survival to acute lethal heat stress; mutant has aneuploidy tolerance; prote
YMR011W	HXT2	CTAAGCCAC	-471	Y	Y	Y			High-affinity glucose transporter of the major facilitator superfamily; expression is induced by low levels of glucose and repressed by high levels of glucose
YMR081C	ISF1	CACCGCCTC	-593	Y			Y		Serine-rich, hydrophilic protein; overexpression suppresses growth defects of hap2, hap3, and hap4 mutants; expression is under glucose control; cotranscribed with NAM7 in a cyp1 mutant; ISF1 has a paralog, MBR1, that arose from the whole genome duplicati
YMR083W	ADH3	GACAGCCCA	-879	Y	Y	Y			Mitochondrial alcohol dehydrogenase isozyme III; involved in the shuttling of mitochondrial NADH to the cytosol under anaerobic conditions and ethanol production
YMR102C	YMR102C	CTCAGCCAT	-272	Y					Protein of unknown function; transcription is activated by paralogous transcription factors Yrm1p and Yrr1p along with genes involved in multidrug resistance; mutant shows increased resistance to azoles; not an essential gene; YMR102C has a paralog, DGR2,
YMR196W	YMR196W	CGCCGCCAC	-393	Y					Putative protein of unknown function; green fluorescent protein (GFP)-fusion protein localizes to the cytoplasm; YMR196W is not an essential gene
YMR251W-A	HOR7	CTAAGCCAC	-333	Y			Y		Protein of unknown function; overexpression suppresses Ca2+ sensitivity of mutants lacking inositol phosphorylceramide mannosyltransferases Csg1p and Csh1p; transcription is induced under hyperosmotic stress and repressed by alpha factor; HOR7 has a paral
YMR316W	DIA1	CTGCGCCAA	-124	Y			Y	Ca+Na	Protein of unknown function; involved in invasive and pseudohyphal growth; green fluorescent protein (GFP)-fusion protein localizes to the cytoplasm in a punctate pattern
YNL097C-B	YNL097C-B	CCTCGCCCC	no TSS						Putative protein of unknown function
YNL192W	CHS1	TATAGCCAC	-320	Y			Y	Ca+Na	Chitin synthase I; requires activation from zymogenic form in order to catalyze the transfer of N-acetylglucosamine (GlcNAc) to chitin; required for repairing the chitin septum during cytokinesis; transcription activated by mating factor
YNL207W	RIO2	CATCGCCAA	-59						Essential serine kinase involved in the processing of 20S pre-rRNA; involved in the processing of the 20S pre-rRNA into mature 18S rRNA; has similarity to Rio1p
YNL208W	YNL208W	CCACGCCTC	-36	Y	Y		Y	Ca	Protein of unknown function; may interact with ribosomes, based on co-purification experiments; authentic, non-tagged protein is detected in purified mitochondria in high-throughput studies; potential orthologs found in other fungi
YNL277W	MET2	ATGCGCCTC	-241				Y		L-homoserine-O-acetyltransferase; catalyzes the conversion of homoserine to O-acetyl homoserine which is the first step of the methionine biosynthetic pathway
YNL278W	CAF120	ACGAGCCTC	-195						Part of the CCR4-NOT transcriptional regulatory complex; involved in controlling mRNA initiation, elongation, and degradation; CAF120 has a paralog, SKG3, that arose from the whole genome duplication
YNR015W	SMM1	CCAAGCCAC	overlap						Dihydrouridine synthase; member of a family of dihydrouridine synthases including Dus1p, Smm1p, Dus3p, and Dus4p; modifies uridine residues at position 20 of cytoplasmic tRNAs
YNR060W	FRE4	CTCAGCCAC	no TSS						Ferric reductase; reduces a specific subset of siderophore-bound iron prior to uptake by transporters; expression induced by low iron levels
YOL014W	YOL014W	CTGCGCCCG	-172				Y	Ca+Na	Putative protein of unknown function
YOL052C-A	DDR2	TTTAGCCGC	-404	Y			Y		Multi-stress response protein; expression is activated by a variety of xenobiotic agents and environmental or physiological stresses; DDR2 has a paralog, HOR7, that arose from the whole genome duplication
YOL109W	ZEO1	CTGCGCCAC	-433						Peripheral membrane protein of the plasma membrane; interacts with Mid2p; regulates the cell integrity pathway mediated by Pkc1p and Slt2p; the authentic protein is detected in a phosphorylated state in highly purified mitochondria
YOR049C	RSB1	CTCAGCCTC	-704	Y	Y		Y		Suppressor of sphingoid LCB sensitivity of an LCB-lyase mutation; putative integral membrane transporter or flippase that may transport long chain bases (LCBs) from the cytoplasmic side toward the extracytoplasmic side of the membrane
YOR052C	YOR052C	AGCAGCCTA	overlap				Y		AN1-type zinc finger protein of unknown function; may protect cells from trivalent metalloid induced proteotoxicity; contains a PACE promoter element, a transcriptional profile similar to CUZ1 and RPN2, and decreased expression in an RPN4 mutant; induced
YOR092W	ECM3	CTCCGCCAC	-310	Y					Non-essential protein of unknown function; involved in signal transduction and the genotoxic response; induced rapidly in response to treatment with 8-methoxypsoralen and UVA irradiation; relocalizes from ER to cytoplasm upon DNA replication stress; ECM3
YOR178C	GAC1	AGAAGCCAC	-579	Y					Regulatory subunit for Glc7p type-1 protein phosphatase (PP1); tethers Glc7p to Gsy2p glycogen synthase, binds Hsf1p heat shock transcription factor, required for induction of some HSF-regulated genes under heat shock; GAC1 has a paralog, PIG1, that arose
YOR374W	ALD4	ACCCGCCCC	-130	Y		Y	Y		Mitochondrial aldehyde dehydrogenase; required for growth on ethanol and conversion of acetaldehyde to acetate; phosphorylated; activity is K+ dependent; utilizes NADP+ or NAD+ equally as coenzymes; expression is glucose repressed; can substitute for cyto
YPL056C	LCL1	GTCAGCCAT	no TSS				Y	Ca	Putative protein of unknown function; deletion mutant is fluconazole resistant and has long chronological lifespan
YPL057C	SUR1	CTAAGCCAT	-208	Y	Y		Y	Ca+Na	Mannosylinositol phosphorylceramide (MIPC) synthase catalytic subunit; forms a complex with regulatory subunit Csg2p; function in sphingolipid biosynthesis is overlapping with that of Csh1p; SUR1 has a paralog, CSH1, that arose from the whole genome dupli
YPL060W	MFM1	ACAAGCCTG	overlap				Y		Mitochondrial inner membrane magnesium transporter; involved in maintenance of mitochondrial magnesium concentrations and membrane potential; indirectly affects splicing of group II introns; functionally and structurally related to Mrs2p
YPL061W	ALD6	CTAAGCCAC	-574	Y		Y	Y		Cytosolic aldehyde dehydrogenase; activated by Mg2+ and utilizes NADP+ as the preferred coenzyme; required for conversion of acetaldehyde to acetate; constitutively expressed; locates to the mitochondrial outer surface upon oxidative stress
YPL221W	FLC1	CTCCGCCTC	-312	Y			Y	Ca	Putative FAD transporter; required for uptake of FAD into endoplasmic reticulum; involved in cell wall maintenance; FLC1 has a paralog, FLC3, that arose from the whole genome duplication
YPL229W	YPL229W	GAAAGCCCT	-318	Y					Putative protein of unknown function; green fluorescent protein (GFP)-fusion protein localizes to the cytoplasm; not an essential gene; YPL229W has a paralog, YMR181C, that arose from the whole genome duplication
YPL230W	USV1	CTAAGCCAG	overlap				Y		Putative transcription factor containing a C2H2 zinc finger; mutation affects transcriptional regulation of genes involved in growth on non-fermentable carbon sources, response to salt stress and cell wall biosynthesis; USV1 has a paralog, RGM1, that aros
YPL265W	DIP5	TTAAGCCTC	-589	Y					Dicarboxylic amino acid permease; mediates high-affinity and high-capacity transport of L-glutamate and L-aspartate; also a transporter for Gln, Asn, Ser, Ala, and Gly; relocalizes from plasma membrane to vacuole upon DNA replication stress
YPR009W	SUT2	CTGCGCCTT	-1177						Putative transcription factor of the Zn2Cys6 family; regulates sterol uptake under anaerobic conditions along with SUT1; multicopy suppressor of mutations that cause low activity of the cAMP/protein kinase A pathway; positively regulates mating along with
YPR035W	GLN1	CTCCGCCCC	-241				Y		Glutamine synthetase (GS); synthesizes glutamine from glutamate and ammonia; with Glt1p, forms the secondary pathway for glutamate biosynthesis from ammonia; expression regulated by nitrogen source and by amino acid limitation; forms filaments of back-to-
YPR036W-A	YPR036W-A	CTAAGCCAC	-320						Small (67 amino acids) protein involved in sporulation; localizes to the prospore membrane; phosphorylated during meiosis; a longer, 5'-extended mRNA is also transcribed beginning in mid-meiosis, regulated by two MSEs (middle sporulation elements), and in
YPR159W	KRE6	CTAAGCCAC	-237					Na	Type II integral membrane protein; required for beta-1,6 glucan biosynthesis; putative beta-glucan synthase; localizes to ER, plasma membrane, sites of polarized growth and secretory vesicles; functionally redundant with Skn1p; KRE6 has a paralog, SKN1, t
(*) Ovelap denotes that the recruitment peak includes the reported TSS position

## Sheet: DivergProm
Table S2. Functional analysis of divergent promoters recruiting Crz1.
Divergent promoters recruiting Crz1 in response to alkaline pH stress. Genes related to the specific intergenic region are grouped in pairs.
Sequences in italics indicate that althouhg a CDRE consensus with enough significance was not identified by scanning with the consensus matrix, a (C/A)GCC core could be found in the recruitment peak
Pair	ORF	Gene	Putative CDRE	Position TSS (*)	[1]	[2]	[3]	[4]	[5]	Description
1	YBL041W	PRE7 †	CCAAGCCCC	-131	Y			Y		Beta 6 subunit of the 20S proteasome
1	YBL042C	FUI1 †	GAACGCCGC	-287	Y			Y		High affinity uridine permease, localizes to the plasma membrane; also mediates low but significant transport of the cytotoxic nucleoside analog 5-fluorouridine; not involved in uracil transport; relative distribution to the vacuole increases upon DNA rep
2	YBR015C	MNN2	TTCAGCCAT	-436						Alpha-1,2-mannosyltransferase; responsible for addition of the first alpha-1,2-linked mannose to form the branches on the mannan backbone of oligosaccharides, localizes to an early Golgi compartment
2	YBR016W	YBR016W †	TTCAGCCAT	-95	Y	Y		Y		Tail-anchored plasma membrane protein with a conserved CYSTM module; predicted to be palmitoylated; has similarity to hydrophilins, which are involved in the adaptive response to hyperosmotic conditions; YBR016W has a paralog, YDL012C, that arose from the
3	YBR077C	SLM4	CTGCGCCCT	-214						Component of the EGO and GSE complexes; essential for integrity and function of EGO; EGO is involved in the regulation of microautophagy and GSE is required for proper sorting of amino acid permease Gap1p; gene exhibits synthetic genetic interaction with
3	YBR078W	ECM33	CTGCGCCCT	-373						GPI-anchored protein of unknown function; possible role in apical bud growth; GPI-anchoring on the plasma membrane crucial to function; phosphorylated in mitochondria; similar to Sps2p; ECM33 has a paralog, PST1, that arose from the whole genome duplicati
4	YBR126C	TPS1 †	TGGCGCCCC	-135	Y		Y	Y		Synthase subunit of trehalose-6-P synthase/phosphatase complex; synthesizes the storage carbohydrate trehalose; also found in a monomeric form; expression is induced by the stress response and repressed by the Ras-cAMP pathway; protein abundance increases
4	YBR126W-A	YBR126W-A	TGGCGCCCC	-196						Protein of unknown function; identified by gene-trapping, microarray analysis, and genome-wide homology searches; mRNA identified as translated by ribosome profiling data; partially overlaps the dubious ORF YBR126W-B
5	YBR162C	TOS1	CTGCGCCTC	-225						Covalently-bound cell wall protein of unknown function; identified as a cell cycle regulated SBF target gene; deletion mutants are highly resistant to treatment with beta-1,3-glucanase; has sequence similarity to YJL171C
5	YBR162W-A	YSY6 †	CTGCGCCTC	-106				Y		Protein of unknown function; expression suppresses a secretory pathway mutation in E. coli; has similarity to the mammalian RAMP4 protein involved in secretion
6	YBR283C	SSH1	TAGCGCCCC	-172						Subunit of the Ssh1 translocon complex; Sec61p homolog involved in co-translational pathway of protein translocation; not essential
6	YBR284W	YBR284W	TAGCGCCCC	-103	Y				Ca	Putative metallo-dependent hydrolase superfamily protein; similar to AMP deaminases but lacks key catalytic residues and does not rescue purine nucleotide metabolic defect of quadruple aah1 ade8 amd1 his1 mutant; null mutant exhibits longer telomeres, alt
7	YDR043C	NRG1 †	ATAAGCCCG	overlap	Y			Y		Transcriptional repressor; recruits the Cyc8p-Tup1p complex to promoters; mediates glucose repression and negatively regulates a variety of processes including filamentous growth and alkaline pH response; activated in stochastic pulses of nuclear localiza
7	YDR044W	HEM13	ATAAGCCCG	-3144						Coproporphyrinogen III oxidase; an oxygen requiring enzyme that catalyzes the sixth step in the heme biosynthetic pathway; transcription is repressed by oxygen and heme (via Rox1p and Hap1p)
8	YDR072C	IPT1 †	CTAAGCCAC	-235				Y		Inositolphosphotransferase; involved in synthesis of mannose-(inositol-P)2-ceramide (M(IP)2C), the most abundant sphingolipid; can mutate to resistance to the antifungals syringomycin E and DmAMP1 and to K. lactis zymocin
8	YDR073W	SNF11 †	CTAAGCCAC	-416				Y		Subunit of the SWI/SNF chromatin remodeling complex; involved in transcriptional regulation; interacts with a highly conserved 40-residue sequence of Snf2p; relocates to the cytosol under hypoxic conditions
9	YDR524C-B	YDR524C-B	CTACGCCCA	-238						Putative protein of unknown function; YDR524C-B has a paralog, YCL048W-A, that arose from the whole genome duplication
9	YDR525W-A	SNA2	CTACGCCCA	-381						Protein of unknown function; has similarity to Pmp3p, which is involved in cation transport; green fluorescent protein (GFP)-fusion protein localizes to the cytoplasm in a punctate pattern
10	YEL007W	MIT1	CTACGCCTC	-339						Transcriptional regulator of pseudohyphal growth; protein with sequence similarity to S. pombe gti1+ (gluconate transport inducer 1) and C. albicans Wor1
10	YEL009C	GCN4	CTACGCCTC	-784						bZIP transcriptional activator of amino acid biosynthetic genes; activator responds to amino acid starvation; expression is tightly regulated at both the transcriptional and translational levels
11	YFL014W	HSP12 †	AAAAGCCAG	-433	Y			Y		Plasma membrane protein involved in maintaining membrane organization; involved in maintaining organization during stress conditions; induced by heat shock, oxidative stress, osmostress, stationary phase, glucose depletion, oleate and alcohol; protein abu
11	YFL016C	MDJ1 †	AAAAGCCAG	-458				Y		Co-chaperone that stimulates HSP70 protein Ssc1p ATPase activity; involved in protein folding/refolding in the mitochodrial matrix; required for proteolysis of misfolded proteins; member of the HSP40 (DnaJ) family of chaperones
12	YFL031W	HAC1	CTGAGCCAC	-222						Basic leucine zipper (bZIP) transcription factor (ATF/CREB1 homolog); regulates the unfolded protein response, via UPRE binding, and membrane biogenesis; ER stress-induced splicing pathway facilitates efficient Hac1p synthesis; protein abundance increases
12	YFL033C	RIM15	CTGAGCCAC	-245						Protein kinase involved in cell proliferation in response to nutrients; glucose-repressible; involved in signal transduction during cell proliferation in response to nutrients, specifically the establishment of stationary phase; identified as a regulator
13	YFR053C	HXK1 †	ATCAGCCAT	overlap	Y	Y	Y	Y		Hexokinase isoenzyme 1; a cytosolic protein that catalyzes phosphorylation of glucose during glucose metabolism; expression is highest during growth on non-glucose carbon sources; glucose-induced repression involves hexokinase Hxk2p; HXK1 has a paralog, H
13	YFR055W	IRC7	ATCAGCCAT	-9141						Beta-lyase involved in the production of thiols; null mutant displays increased levels of spontaneous Rad52p foci; expression induced by nitrogen limitation in a GLN3, GAT1-dependent manner and by copper levels in a Mac1-dependent manner
14	YGL033W	HOP2	AAAAGCCAG	no TSS						Meiosis-specific protein that localizes to chromosomes;preventing synapsis between nonhomologous chromosomes and ensuring synapsis between homologs; complexes with Mnd1p to promote homolog pairing and meiotic double-strand break repair; contains a second
14	YGL035C	MIG1	AAAAGCCAG	-259	Y					Transcription factor involved in glucose repression; sequence specific DNA binding protein containing two Cys2His2 zinc finger motifs; regulated by the SNF1 kinase and the GLC7 phosphatase; regulates filamentous growth along with Mig2p in response to gluc
15	YGL166W	CUP2 †	CTTCGCCTC	-144	Y			Y	Ca+Na	Copper-binding transcription factor; activates transcription of the metallothionein genes CUP1-1 and CUP1-2 in response to elevated copper concentrations; required for regulation of copper genes in response to DNA-damaging reagents; CUP2 has a paralog, HA
15	YGL167C	PMR1 †	CTTCGCCTC	-75	Y					High affinity Ca2+/Mn2+ P-type ATPase; required for Ca2+ and Mn2+ transport into Golgi; involved in Ca2+ dependent protein sorting and processing; D53A mutant (Mn2+ transporting) is rapamycin sensitive, Q783A mutant (Ca2+ transporting) is rapamycin resist
16	YGR031C-A	NAG1	AAGCGCCCC	overlap						Protein involved in yeast cell wall biogenesis; localizes to the cell periphery; production of Nag1p is dependent upon the presence of Slt2p and Rlm1p; gene is nested within and antisense to IMO32
16	YGR032W	GSC2 †	AAGCGCCCC	-449	Y	Y		Y		Catalytic subunit of 1,3-beta-glucan synthase; involved in formation of the inner layer of the spore wall; activity positively regulated by Rho1p and negatively by Smk1p; GSC2 has a paralog, FKS1, that arose from the whole genome duplication
17	YGR050C	YGR050C	CTAAGCCAC	-260						Protein of unknown function; mRNA identified as translated by ribosome profiling data
17	YGR052W	FMP48 †	CTAAGCCAC	-319	Y			Y		Putative protein of unknown function; the authentic, non-tagged protein is detected in highly purified mitochondria in high-throughput studies; induced by treatment with 8-methoxypsoralen and UVA irradiation
18	YGR121C	MEP1 †	TTGCGCCTC	overlap	Y			Y	Ca+Na	Ammonium permease; belongs to a ubiquitous family of cytoplasmic membrane proteins that transport only ammonium (NH4+); expression is under the nitrogen catabolite repression regulation; MEP1 has a paralog, MEP3, that arose from the whole genome duplicati
18	YGR121W-A	YGR121W-A	TTGCGCCTC	overlap						Putative protein of unknown function
19	YGR161C	RTS3 †	GCAAGCCAG	-429	Y			Y		Putative component of the protein phosphatase type 2A complex
19	YGR161W-C	YGR161W-C	GCAAGCCAG	-38						Putative protein of unknown function; identified by sequence comparison with hemiascomycetous yeast species
20	YGR241C	YAP1802	CGCAGCCGC	-51	Y					Protein of the AP180 family, involved in clathrin cage assembly; binds Pan1p and clathrin; YAP1802 has a paralog, YAP1801, that arose from the whole genome duplication
20	YGR243W	FMP43 †	CGCAGCCGC	-88	Y			Y		Highly conserved subunit of mitochondrial pyruvate carrier; more highly expressed in glucose-containing minimal medium than in lactate-containing medium; expression regulated by osmotic and alkaline stresses; protein abundance increases in response to DNA
21	YHL028W	WSC4	TCGAGCCTT	321						Endoplasmic reticulum (ER) membrane protein; involved in the translocation of soluble secretory proteins and insertion of membrane proteins into the ER membrane; may also have a role in the stress response but has only partial functional overlap with WSC1
21	YHL029C	OCA5	TCGAGCCTT	overlap	Y					Cytoplasmic protein required for replication of Brome mosaic virus; S. cerevisiae is a model system for studying replication of positive-strand RNA viruses in their natural hosts
22	YHR139C	SPS100 †	TTACGCCTC	overlap				Y	Ca+Na	Protein required for spore wall maturation; expressed during sporulation; may be a component of the spore wall; expression also induced in cells treated with the mycotoxin patulin; SPS100 has a paralog, YGP1, that arose from the whole genome duplication
22	YHR140W	YHR140W †	TTACGCCTC	-713	Y			Y		Putative integral membrane protein of unknown function
23	YHR161C	YAP1801 †	TGCAGCCCC	overlap	Y			Y		Protein of the AP180 family, involved in clathrin cage assembly; binds Pan1p and clathrin; YAP1801 has a paralog, YAP1802, that arose from the whole genome duplication
23	YHR162W	MPC2 †	TGCAGCCCC	overlap	Y			Y		Highly conserved subunit of the mitochondrial pyruvate carrier; a mitochondrial inner membrane complex comprised of Mpc1p and either Mpc2p or Mpc3p mediates mitochondrial pyruvate uptake; more highly expressed in glucose-containing minimal medium than in
24	YIL054W	YIL054W	TTGCGCCAC	no TSS						Protein of unknown function; expressed at both mRNA and protein levels
24	YIL055C	YIL055C †	TTGCGCCAC	overlap	Y			Y		Putative protein of unknown function
25	YKL109W	HAP4	TGCCGCCTC	overlap						Transcription factor; subunit of the heme-activated, glucose-repressed Hap2p/3p/4p/5p CCAAT-binding complex, a transcriptional activator and global regulator of respiratory gene expression; provides the principal activation function of the complex; involv
25	YKL110C	KTI12	TGCCGCCTC	1612						Protein that plays a role in modification of tRNA wobble nucleosides; protein plays role in tRNA wobble nucleoside modification with Elongator complex; involved in sensitivity to G1 arrest induced by zymocin; interacts with chromatin throughout the genome
26	YKR075C	YKR075C	CAACGCCTC	no TSS	Y					Protein of unknown function; similar to Reg1p; expression regulated by glucose and Rgt1p; GFP-fusion protein is induced in response to the DNA-damaging agent MMS; YKR075C has a paralog, YOR062C, that arose from the whole genome duplication
26	YKR076W	ECM4 †	CAACGCCTC	-1318	Y			Y		Omega class glutathione transferase; not essential; similar to Ygr154cp; green fluorescent protein (GFP)-fusion protein localizes to the cytoplasm
27	YLR348C	DIC1	CAAAGCCAC	-594						Mitochondrial dicarboxylate carrier; integral membrane protein, catalyzes a dicarboxylate-phosphate exchange across the inner mitochondrial membrane, transports cytoplasmic dicarboxylates into the mitochondrial matrix
27	YLR350W	ORM2 †	CAAAGCCAC	-147	Y	Y		Y	Ca	Protein that mediates sphingolipid homeostasis; evolutionarily conserved, required for resistance to agents that induce unfolded protein response; Orm1p and Orm2p together control membrane biogenesis by coordinating lipid homeostasis with protein quality
28	YLR417C	VPS36 †	CTAAGCCAC	no TSS	Y			Y	Na	Component of the ESCRT-II complex; contains the GLUE (GRAM Like Ubiquitin binding in EAP45) domain which is involved in interactions with ESCRT-I and ubiquitin-dependent sorting of proteins into the endosome; plays a role in the formation of mutant huntin
28	YLR415C	YLR415C	CTAAGCCAC	-119						Putative protein of unknown function; YLR415C is not an essential gene
29	YMR008C	PLB1	CTGCGCCGC	-310	Y					Phospholipase B (lysophospholipase) involved in lipid metabolism; required for efficient acyl chain remodeling of newly synthesized phosphatidylethanolamine-derived phosphatidylcholine; required for deacylation of phosphatidylcholine and phosphatidylethan
29	YMR009W	ADI1	CTGCGCCGC	no TSS	Y					Acireductone dioxygenease involved in the methionine salvage pathway; ortholog of human MTCBP-1; transcribed as polycistronic mRNA with YMR010W and regulated post-transcriptionally by RNase III (Rnt1p) cleavage; ADI1 mRNA is induced in heat shock conditio
30	YMR016C	SOK2 †	CTAAGCCAC	723				Y	Ca	Nuclear protein that negatively regulates pseudohyphal differentiation; plays a regulatory role in the cyclic AMP (cAMP)-dependent protein kinase (PKA) signal transduction pathway; relocalizes to the cytosol in response to hypoxia; SOK2 has a paralog, PHD
30	YMR017W	SPO20	CTAAGCCAC	no TSS						Meiosis-specific subunit of the t-SNARE complex; required for prospore membrane formation during sporulation; similar to but not functionally redundant with Sec9p; SNAP-25 homolog
31	YMR121C	RPL15B	CTTAGCCTC	-526						Ribosomal 60S subunit protein L15B; binds to 5.8 S rRNA; homologous to mammalian ribosomal protein L15, no bacterial homolog; RPL15B has a paralog, RPL15A, that arose from the whole genome duplication; relocalizes from nucleus to nucleolus upon DNA replic
31	YMR122W-A	YMR122W-A	CTTAGCCTC	-325						Protein of unknown function; green fluorescent protein (GFP)-fusion protein localizes to the cytoplasm and endoplasmic reticulum
32	YMR135C	GID8	AACAGCCGC	-395	Y					Subunit of GID Complex, binds strongly to central component Vid30p; GID Complex is involved in proteasome-dependent catabolite inactivation of fructose-1,6-bisphosphatase; recruits Rmd5p, Fyv10 and Vid28p to GID Complex; contains LisH, CTLH, and CRA domai
32	YMR136W	GAT2	AACAGCCGC	-592	Y					Protein containing GATA family zinc finger motifs; similar to Gln3p and Dal80p; expression repressed by leucine
33	YMR194C-B	CMC4	AACAGCCAG	-294						Protein that localizes to the mitochondrial intermembrane space; localizes via the Mia40p-Erv1p system; contains twin cysteine-x(9)-cysteine motifs
33	YMR195W	ICY1 †	AACAGCCAG	-453	Y			Y		Protein of unknown function; required for viability in rich media of cells lacking mitochondrial DNA; mutants have an invasive growth defect with elongated morphology; induced by amino acid starvation; ICY1 has a paralog, ICY2, that arose from the whole g
34	YNL027W	CRZ1 †	TTCAGCCCC	-250				Y		Transcription factor, activates transcription of stress response genes; nuclear localization is positively regulated by calcineurin-mediated dephosphorylation; rapidly localizes to the nucleus under blue light stress; can be activated in stochastic pulses
34	YNL029C	KTR5	TTCAGCCCC	-369						Putative mannosyltransferase involved in protein glycosylation; member of the KRE2/MNT1 mannosyltransferase family; KTR5 has a paralog, KTR7, that arose from the whole genome duplication
35	YNL036W	NCE103 †	CTAAGCCAC	-190	Y			Y		Carbonic anhydrase; metalloenzyme that catalyzes CO2 hydration to bicarbonate, which is an important metabolic substrate, and protons; not expressed under conditions of high CO2, such as inside a growing colony, but transcription is induced in response to
35	YNL037C	IDH1†	CTAAGCCAC	-413	Y			Y		Subunit of mitochondrial NAD(+)-dependent isocitrate dehydrogenase; complex catalyzes the oxidation of isocitrate to alpha-ketoglutarate in the TCA cycle
36	YNR013C	PHO91	CGCCGCCCC	-431						Low-affinity vacuolar phosphate transporter; exports phosphate from the vacuolar lumen to the cytosol; regulates phosphate and polyphosphate metabolism; acts upstream of Pho81p in regulation of the PHO pathway; deletion of pho84, pho87, pho89, pho90, and
36	YNR014W	YNR014W †	CGCCGCCCC	-236				Y		Putative protein of unknown function; expression is cell-cycle regulated, Azf1p-dependent, and heat-inducible; YNR014W has a paralog, YMR206W, that arose from the whole genome duplication
37	YNR016C	ACC1	TTACGCCCT	-957						Acetyl-CoA carboxylase, biotin containing enzyme; catalyzes carboxylation of cytosolic acetyl-CoA to form malonyl-CoA and regulates histone acetylation by regulating the availablity of acetyl-CoA; required for de novo biosynthesis of long-chain fatty acid
37	YNR017W	TIM23	TTACGCCCT	-584						Essential component of the TIM23 complex; involved in protein import into mitochondrial matrix and inner membrane; with Tim17p, contributes to architecture and function of the import channel; TIM23 complex is short for the translocase of the inner mitocho
38	YOL011W	PLB3	TTCAGCCTC	-375	Y				Na	Phospholipase B (lysophospholipase) involved in lipid metabolism; hydrolyzes phosphatidylinositol and phosphatidylserine and displays transacylase activity in vitro; PLB3 has a paralog, PLB1, that arose from the whole genome duplication
38	YOL012C	HTZ1	TTCAGCCTC	no TSS						Histone variant H2AZ; exchanged for histone H2A in nucleosomes by the SWR1 complex; involved in transcriptional regulation through prevention of the spread of silent heterochromatin; Htz1p-containing nucleosomes facilitate RNA Pol II passage by affecting
39	YOL015W	IRC10 †	ATAAGCCTC	-74	Y			Y	Ca	Putative protein of unknown function; null mutant displays increased levels of spontaneous Rad52p foci
39	YOL016C	CMK2 †	ATAAGCCTC	-129	Y	Y		Y	Ca+Na	Calmodulin-dependent protein kinase; may play a role in stress response, many CA++/calmodulan dependent phosphorylation substrates demonstrated in vitro, amino acid sequence similar to mammalian Cam Kinase II; CMK2 has a paralog, CMK1, that arose from the
40	YOL084W	PHM7 †	CTAAGCCAC	-308	Y			Y	Ca+Na	Protein of unknown function; expression is regulated by phosphate levels; green fluorescent protein (GFP)-fusion protein localizes to the cell periphery and vacuole; protein abundance increases in response to DNA replication stress
40	YOL086C	ADH1	CTAAGCCAC	-1199						Alcohol dehydrogenase; fermentative isozyme active as homo- or heterotetramers; required for the reduction of acetaldehyde to ethanol, the last step in the glycolytic pathway; ADH1 has a paralog, ADH5, that arose from the whole genome duplication
41	YOL125W	TRM13	TAAAGCCGC	-221						2'-O-methyltransferase; responsible for modification of tRNA at position 4; C-terminal domain has similarity to Rossmann-fold (RFM) superfamily of RNA methyltransferases
41	YOL126C	MDH2	TAAAGCCGC	-262	Y	Y				Cytoplasmic malate dehydrogenase; one of three isozymes that catalyze interconversion of malate and oxaloacetate; involved in the glyoxylate cycle and gluconeogenesis during growth on two-carbon compounds; interacts with Pck1p and Fbp1
42	YOR062C	YOR062C †	ATCAGCCAC	-466				Y		Protein of unknown function; similar to Reg1p; expression regulated by glucose and Rgt1p; GFP-fusion protein is induced in response to the DNA-damaging agent MMS; YOR062C has a paralog, YKR075C, that arose from the whole genome duplication
42	YOR063W	RPL3	ATCAGCCAC	-537						Ribosomal 60S subunit protein L3; homologous to mammalian ribosomal protein L3 and bacterial L3; plays an important role in function of eIF5B in stimulating 3' end processing of 18S rRNA in context of 80S ribosomes that have not yet engaged in translation
43	YOR152C	YOR152C	TGCCGCCGA	-366						Putative protein of unknown function; YOR152C is not an essential gene
43	YOR153W	PDR5	TGCCGCCGA	-381						Plasma membrane ATP-binding cassette (ABC) transporter; multidrug transporter actively regulated by Pdr1p; also involved in steroid transport, cation resistance, and cellular detoxification during exponential growth; PDR5 has a paralog, PDR15, that arose
44	YOR219C	STE13 †	CTAAGCCAC	-98	Y			Y	Ca+Na	Dipeptidyl aminopeptidase; Golgi integral membrane protein that cleaves on the carboxyl side of repeating -X-Ala- sequences, required for maturation of alpha factor, transcription is induced by a-factor
44	YOR220W	RCN2 †	CTAAGCCAC	-89	Y	Y		Y	Ca+Na	Protein of unknown function; green fluorescent protein (GFP)-fusion protein localizes to the cytoplasm; phosphorylated in response to alpha factor; protein abundance increases in response to DNA replication stress
45	YOR246C	ENV9	TTGAGCCAC	-215						Protein proposed to be involved in vacuolar functions; mutant shows defect in CPY processing and defects in vacuolar morphology; has similarity to oxidoreductases, found in lipid particles; required for replication of Brome mosaic virus in S. cerevisiae,
45	YOR247W	SRL1	TTGAGCCAC	-324						Mannoprotein that exhibits a tight association with the cell wall; required for cell wall stability in the absence of GPI-anchored mannoproteins; has a high serine-threonine content; expression is induced in cell wall mutants; SRL1 has a paralog, SVS1, th
46	YOR316C-A	YOR316C-A	CTTCGCCCG	-389						Putative protein of unknown function; identified by fungal homology and RT-PCR
46	YOR317W	FAA1	CTTCGCCCG	-623	Y					Long chain fatty acyl-CoA synthetase; activates imported fatty acids with a preference for C12:0-C16:0 chain lengths; functions in long chain fatty acid import; accounts for most acyl-CoA synthetase activity; localized to lipid particles; involved in sphi
47	YOR327C	SNC2	TTGAGCCAC	-89						Vesicle membrane receptor protein (v-SNARE); involved in the fusion between Golgi-derived secretory vesicles with the plasma membrane; Snc2p levels regulated by Vps45p; member of the synaptobrevin/VAMP family of R-type v-SNARE proteins; SNC2 has a paralog
47	YOR328W	PDR10	TTGAGCCAC	-314	Y					ATP-binding cassette (ABC) transporter; multidrug transporter involved in the pleiotropic drug resistance network; regulated by Pdr1p and Pdr3p
48	YOR342C	YOR342C	CCAAGCCTC	-493						Protein of unknown function; green fluorescent protein (GFP)-fusion protein localizes to the cytoplasm and the nucleus; relocalizes from nucleus to cytoplasm upon DNA replication stress; YOR342C has a paralog, YAL037W, that arose from the whole genome dup
48	YOR343W-A	YOR343W-A	CCAAGCCTC	no TSS						Retrotransposon TYA Gag gene co-transcribed with TYB
49	YPL024W	RMI1 †	CTAAGCCAC	-98				Y		Subunit of the RecQ (Sgs1p) - Topo III (Top3p) complex; stimulates superhelical relaxing, DNA catenation/decatenation and ssDNA binding activities of Top3p; involved in response to DNA damage; functions in S phase-mediated cohesion establishment via a pat
49	YPL026C	SKS1	CTAAGCCAC	-697						Putative serine/threonine protein kinase; involved in the adaptation to low concentrations of glucose independent of the SNF3 regulated pathway; SKS1 has a paralog, VHS1, that arose from the whole genome duplication
50	YPL054W	LEE1 †	GCCCGCCAC	-384	Y			Y		Zinc-finger protein of unknown function
50	YPL055C	LGE1	GCCCGCCAC	-211	Y					Protein of unknown function; null mutant forms abnormally large cells, and homozygous diploid null mutant displays delayed premeiotic DNA synthesis and reduced efficiency of meiotic nuclear division
51	YPL135W	ISU1	CTACGCCAT	-368	Y					Conserved protein of the mitochondrial matrix; performs a scaffolding function during assembly of iron-sulfur clusters, interacts physically and functionally with yeast frataxin (Yfh1p); isu1 isu2 double mutant is inviable; ISU1 has a paralog, ISU2, that
51	YPL137C	GIP3	CTACGCCAT	overlap						Cytoplasmic protein that regulates protein phosphatase 1 Glc7p; overexpression relocalizes Glc7p from the nucleus and prevents chromosome segregation; may interact with ribosomes, based on co-purification experiments; GIP3 has a paralog, HER1, that arose
52	YPR063C	YPR063C	AAACGCCGC	-526						ER-localized protein of unknown function
52	YPR065W	ROX1	AAACGCCGC	-629						Heme-dependent repressor of hypoxic genes; mediates aerobic transcriptional repression of hypoxia induced genes such as COX5b and CYC7; repressor function regulated through decreased promoter occupancy in response to oxidative stress; contains an HMG doma
(*) Ovelap denotes that the recruitment peak includes the reported TSS position
† denote genes selected for further analysis as described in the main text
